# Supplementary material for: Development and organization of the retinal orientation selectivity map
Source: Nat Commun. 2024 Jun 6;15:4829. doi: 10.1038/s41467-024-49206-z (PMC11156980; doi:10.1038/s41467-024-49206-z)
Supplement: Supplementary file 4 — Source Data [file 41467_2024_49206_MOESM4_ESM.xlsx]

## Sheet: Figure 1
Figure 1G					Figure 1H
sON	tON	tOFF			sON	tON	tOFF
0.677419	0.282258	0.0403226			0.0955552	0.15041	NaN
0.513761	0.33945	0.146789			0.106909	0.168966	0.247143
0.735577	0.173077	0.0913462			0.130711	0.173309	0.32213
0.90625	0.09375	0			0.111438	NaN	NaN
0.754902	0.107843	0.137255			0.121326	0.160281	0.202247
0.690265	0.256637	0.0530973			0.14615	0.155975	0.221592
0.7	0.254167	0.0458333			0.144353	0.174106	0.213751
0.692308	0.241758	0.0659341			0.0877042	0.134603	0.19439
0.733333	0.141667	0.125			0.120339	0.141509	0.19012
0.6875	0.28125	0.03125			0.113856	0.164947	0.186095
0.610092	0.348624	0.0412844			0.110583	0.152473	0.196029
0.590909	0.381818	0.0272727			0.115196	0.162706	NaN
0.35	0.133333	0.516667			0.163013	0.179037	0.197655
0.631206	0.35461	0.0141844			0.13809	0.174181	NaN
0.706186	0.283505	0.0103093			0.122465	0.16612	NaN
0.61157	0.347107	0.0413223			0.0917568	0.180147	0.124015
0.657143	0.228571	0.114286			0.104328	0.1483	0.152985
0.662651	0.26506	0.0722892			0.0921891	0.144052	0.19147
0.65942	0.311594	0.0289855			0.102038	0.159993	NaN
0.714286	0.181818	0.103896			0.101401	0.157764	0.164639
0.710526	0.210526	0.0789474			0.125314	0.125016	0.191883
0.767677	0.151515	0.0808081			0.130382	0.174515	0.233665
0.548077	0.278846	0.173077			0.106934	0.178321	0.188277
0.70068	0.217687	0.0816327			0.100679	0.152168	0.209605
0.675	0.2125	0.1125			0.136407	0.18763	0.154113
0.765625	0.078125	0.15625			0.145826	0.144553	0.219622
0.552147	0.288344	0.159509			0.117345	0.170724	0.163688
0.649351	0.214286	0.136364			0.128799	0.166935	0.141862
0.826667	0.106667	0.0666667			0.110407	0.14307	0.167477
0.63964	0.288288	0.0720721			0.141732	0.180511	0.20825
0.810811	0.175676	0.0135135			0.0865713	0.121166	NaN
0.630137	0.273973	0.0958904			0.0907519	0.137409	0.157519
0.637255	0.245098	0.117647			0.0909295	0.139074	0.177067
0.711538	0.259615	0.0288462			0.104638	0.156326	0.199814
0.719626	0.214953	0.0654206			0.116243	0.155829	0.210729
0.579832	0.327731	0.092437			0.111614	0.156435	0.161574
0.513158	0.355263	0.131579			0.182638	0.164913	0.208572
0.530435	0.373913	0.0956522			0.108321	0.167312	NaN
0.764706	0.220588	0.0147059			0.113227	0.145632	NaN
0.641509	0.216981	0.141509			0.144442	0.172415	0.162124
0.567742	0.36129	0.0709677			0.0943952	0.133746	NaN
0.631944	0.229167	0.138889			0.0973194	0.134755	0.176667
0.786765	0.154412	0.0588235			0.129057	0.20384	0.203894
0.58	0.16	0.26			0.166066	0.158722	0.194843
0.666667	0.205128	0.128205			0.1431	0.190612	0.160703
0.60177	0.362832	0.0353982			0.0865383	0.132327	0.181711
0.763889	0.159722	0.0763889			0.123607	0.139498	NaN
0.764331	0.184713	0.0509554			0.117156	0.157626	NaN
0.802721	0.14966	0.047619			0.117659	0.162598	NaN
0.732984	0.219895	0.0471204			0.113914	0.156646	NaN
0.729167	0.234375	0.0364583			0.10331	0.171755	0.181204
0.647887	0.28169	0.0704225			0.127858	0.173207	0.201536
0.676471	0.254902	0.0686275			0.113555	0.143215	0.169449
0.556701	0.360825	0.0824742			0.124774	0.161093	0.17174
0.65	0.191667	0.158333			0.135773	0.175878	0.193472
0.637097	0.314516	0.0483871			0.135245	0.142134	0.200263
0.57732	0.28866	0.134021			0.147409	0.151617	0.183121
0.641509	0.207547	0.150943			0.136328	0.131701	NaN
0.584746	0.338983	0.0762712			0.131763	0.154816	0.187887
0.608696	0.313043	0.0782609			0.115695	0.166111	0.183399
0.705882	0.235294	0.0588235			0.0909445	0.141827	NaN
0.625	0.338235	0.0367647			0.0790644	0.131778	NaN
0.644628	0.330579	0.0247934			0.100442	0.158554	NaN
0.765101	0.181208	0.0536913			0.101439	0.134855	0.119218
0.936842	0.0421053	0.0210526			0.0758776	0.149321	NaN
0.707547	0.264151	0.0283019			0.105929	0.14875	NaN
0.893333	0.04	0.0666667			0.120214	0.154527	0.140301

## Sheet: Figure 3
Figure 3D Left																Figure 3D Right
oRepNR	oRepB2	oRepDR	uRepNR	uRepB2	uRepDR	ONsNR	ONsB2	ONsDR	ONtNR	ONtB2	ONtDR	OFFtNR	OFFtB2	OFFtDR		oRepNR	oRepB2	oRepDR	uRepNR	uRepB2	uRepDR	ONsNR	ONsB2	ONsDR	ONtNR	ONtB2	ONtDR	OFFtNR	OFFtB2	OFFtDR
0.75	0.258065	0.835165	0.25	0.741935	0.164835	0.677419	0.548387	0.527473	0.282258	0.322581	0.340659	0.0403226	0.129032	0.131868		0.121117	0.134149	0.17467	0.127692	0.13609	0.136601	0.0955552	0.109206	0.149167	0.15041	0.128488	0.155896	0.126804	0.167663	0.187086
0.697248	0.586667	0.35023	0.302752	0.413333	0.64977	0.513761	0.633333	0.691244	0.33945	0.253333	0.262673	0.146789	0.113333	0.0460829		0.166289	0.153848	0.159831	0.18239	0.15188	0.150579	0.106909	0.117685	0.123408	0.168966	0.159003	0.16224	0.247143	0.181904	0.179968						0.187086	NaN	0.187086
0.826923	0.552632	0.336406	0.173077	0.447368	0.663594	0.735577	0.605263	0.746544	0.173077	0.342105	0.184332	0.0913462	0.0526316	0.0691244		0.174295	0.137205	0.1484	0.243138	0.142089	0.167586	0.130711	0.108714	0.106367	0.173309	0.14922	0.172118	0.32213	0.179927	0.195494						0.191381	0.168554	0.179968
0.21875	0.325	0.4	0.78125	0.675	0.6	0.90625	0.775	0.546667	0.09375	0.15	0.36	0	0.075	0.0933333		0.121893	0.138284	0.139746	0.14238	0.148214	0.139612	0.111438	0.121439	0.112168	0.183778	0.153204	0.141876	NaN	0.155102	0.164993						0.199076	0.191911	0.195494
0.598039	0.566667	0.350467	0.401961	0.433333	0.649533	0.754902	0.65	0.761682	0.107843	0.183333	0.214953	0.137255	0.166667	0.0233645		0.165111	0.138079	0.163987	0.157458	0.158293	0.14101	0.121326	0.118477	0.124365	0.160281	0.149746	0.158913	0.202247	0.176336	0.207426						0.16744	0.162546	0.164993
0.690265	0.644737	0.212766	0.309735	0.355263	0.787234	0.690265	0.631579	0.489362	0.256637	0.157895	0.425532	0.0530973	0.210526	0.0851064		0.163991	0.164809	0.181693	0.185155	0.125743	0.14925	0.14615	0.112601	0.133505	0.155975	0.140658	0.154003	0.221592	0.182569	0.208906						0.207426	NaN	0.207426
0.616667	0.688442	0.764706	0.383333	0.311558	0.235294	0.7	0.673367	0.592157	0.254167	0.236181	0.341176	0.0458333	0.0904523	0.0666667		0.180345	0.178348	0.187058	0.174462	0.179895	0.139576	0.144353	0.127289	0.125692	0.174106	0.176363	0.16592	0.213751	0.233712	0.257103						0.259656	0.158157	0.208906
0.571429	0.573171	0.783133	0.428571	0.426829	0.216867	0.692308	0.54878	0.635542	0.241758	0.402439	0.310241	0.0659341	0.0487805	0.0542169		0.156133	0.166427	0.159177	0.121665	0.151975	0.31784	0.0877042	0.123147	0.130928	0.134603	0.159662	0.189919	0.19439	0.194793	0.394677						0.257103	NaN	0.257103
0.575	0.526316	0.774648	0.425	0.473684	0.225352	0.733333	0.671053	0.542254	0.141667	0.210526	0.415493	0.125	0.118421	0.0422535		0.152141	0.14818	0.17464	0.149171	0.17757	0.178227	0.120339	0.114784	0.124675	0.141509	0.162953	0.173057	0.19012	0.210887	0.231569						0.173582	0.615771	0.394677
0.86875	0.636364	0.702899	0.13125	0.363636	0.297101	0.6875	0.69697	0.550725	0.28125	0.212121	0.384058	0.03125	0.0909091	0.0652174		0.174306	0.174793	0.150805	0.135626	0.157853	0.217989	0.113856	0.179347	0.143011	0.164947	0.16517	0.173207	0.186095	0.154452	0.236973						0.224879	0.238259	0.231569
0.733945	0.326087	0.763636	0.266055	0.673913	0.236364	0.610092	0.652174	0.6	0.348624	0.326087	0.272727	0.0412844	0.0217391	0.127273		0.156777	0.153459	0.181498	0.149279	0.162138	0.145523	0.110583	0.164194	0.150269	0.152473	0.15109	0.182603	0.196029	0.162765	0.157661						0.170778	0.303167	0.236973
0.754545	0.347368	0.808511	0.245455	0.652632	0.191489	0.590909	0.663158	0.680851	0.381818	0.210526	0.191489	0.0272727	0.126316	0.12766		0.153097	0.140952	0.160625	0.138403	0.137637	0.135886	0.115196	0.106952	0.127434	0.162706	0.128886	0.151468	0.180294	0.182047	0.195843						0.2069	0.108422	0.157661
0.6	0.729167	0.516484	0.4	0.270833	0.483516	0.35	0.791667	0.813187	0.133333	0.125	0.120879	0.516667	0.0833333	0.0659341		0.167517	0.141842	0.158805	0.192286	0.137871	0.149575	0.163013	0.12601	0.0990233	0.179037	0.149859	0.151491	0.197655	0.149528	0.212056						0.195843	NaN	0.195843
0.751773	0.513514	0.609023	0.248227	0.486486	0.390977	0.631206	0.621622	0.759398	0.35461	0.27027	0.120301	0.0141844	0.108108	0.120301		0.149723	0.25101	0.163661	0.175007	0.140896	0.141882	0.13809	0.229983	0.117183	0.174181	0.168543	0.16035	0.174641	0.237772	0.180782						0.201838	0.222274	0.212056
0.670103	0.4	0.47234	0.329897	0.6	0.52766	0.706186	0.621053	0.723404	0.283505	0.263158	0.221277	0.0103093	0.115789	0.0553191		0.142244	0.164441	0.15947	0.138637	0.142665	0.139591	0.122465	0.110436	0.116846	0.16612	0.142748	0.169824	0.126835	0.207475	0.161922						0.214022	0.147542	0.180782
0.157025	0.543478	0.286996	0.842975	0.456522	0.713004	0.61157	0.684783	0.663677	0.347107	0.228261	0.264574	0.0413223	0.0869565	0.0717489		0.132141	0.150249	0.188674	0.131805	0.144171	0.148728	0.0917568	0.115313	0.111049	0.180147	0.16038	0.176791	0.124015	0.165936	0.218264						0.195869	0.127974	0.161922
0.228571	0.787879	0.333333	0.771429	0.212121	0.666667	0.657143	0.666667	0.59375	0.228571	0.181818	0.302083	0.114286	0.151515	0.104167		0.140747	0.15195	0.197202	0.129662	0.165483	0.143018	0.104328	0.107783	0.118515	0.1483	0.19445	0.151181	0.152985	0.173917	0.240635						0.284968	0.15156	0.218264
0.253012	0.590643	0.555556	0.746988	0.409357	0.444444	0.662651	0.584795	0.761905	0.26506	0.315789	0.142857	0.0722892	0.0994152	0.0952381		0.154378	0.172234	0.149409	0.130762	0.16526	0.140449	0.0921891	0.122568	0.107034	0.144052	0.169064	0.152708	0.19147	0.214608	0.175046						0.330172	0.151098	0.240635
0.0942029	0.38961	0.659498	0.905797	0.61039	0.340502	0.65942	0.636364	0.637993	0.311594	0.324675	0.293907	0.0289855	0.038961	0.0681004		0.118629	0.182594	0.16466	0.166059	0.209172	0.14372	0.102038	0.130809	0.121954	0.159993	0.156701	0.174249	0.211375	0.300139	0.166367						0.161673	0.188418	0.175046
0.649351	0.402985	0.756458	0.350649	0.597015	0.243542	0.714286	0.671642	0.627306	0.181818	0.298507	0.332103	0.103896	0.0298507	0.0405904		0.144429	0.126893	0.188924	0.138107	0.153012	0.186109	0.101401	0.118316	0.135753	0.157764	0.163955	0.185772	0.164639	0.137587	0.241024						0.202053	0.130682	0.166367
0.657895	0.573333	0.746667	0.342105	0.426667	0.253333	0.710526	0.66	0.593333	0.210526	0.32	0.346667	0.0789474	0.02	0.06		0.169961	0.15417	0.176305	0.124848	0.181802	0.197891	0.125314	0.112338	0.153858	0.125016	0.162171	0.183551	0.191883	0.229449	0.249877						0.278792	0.203256	0.241024
0.373737	0.369369	0.640244	0.626263	0.630631	0.359756	0.767677	0.585586	0.54878	0.151515	0.333333	0.426829	0.0808081	0.0810811	0.0243902		0.157884	0.136924	0.136223	0.201158	0.141762	0.179534	0.130382	0.101747	0.11802	0.174515	0.152263	0.165555	0.233665	0.16402	0.190061						0.249877	NaN	0.249877
0.269231	0.28	0.563758	0.730769	0.72	0.436242	0.548077	0.66	0.778523	0.278846	0.26	0.214765	0.173077	0.08	0.00671141		0.149797	0.147605	0.165754	0.165891	0.144936	0.1387	0.106934	0.147915	0.110907	0.178321	0.142827	0.167337	0.188277	0.14807	0.218174						0.155546	0.224577	0.190061
0.326531	0.645833	0.222222	0.673469	0.354167	0.777778	0.70068	0.8125	0.589744	0.217687	0.104167	0.367521	0.0816327	0.0833333	0.042735		0.145183	0.134097	0.126731	0.163119	0.135155	0.15887	0.100679	0.114807	0.117095	0.152168	0.123859	0.147566	0.209605	0.165212	0.16374						0.218174	NaN	0.218174
0.4125	0.52	0.573099	0.5875	0.48	0.426901	0.675	0.84	0.532164	0.2125	0.08	0.356725	0.1125	0.08	0.111111		0.175607	0.141798	0.142377	0.14316	0.102303	0.142513	0.136407	0.0895325	0.106767	0.18763	0.149617	0.140866	0.154113	0.151702	0.179702						0.133725	0.193755	0.16374
0.8125	0.53125	0.486667	0.1875	0.46875	0.513333	0.765625	0.859375	0.706667	0.078125	0.078125	0.2	0.15625	0.0625	0.0933333		0.175103	0.136835	0.127187	0.164897	0.139803	0.151353	0.145826	0.105751	0.108405	0.144553	0.165441	0.131219	0.219622	0.143765	0.178186						0.169021	0.190382	0.179702
0.779141	0.506494	0.745	0.220859	0.493506	0.255	0.552147	0.805195	0.7	0.288344	0.103896	0.225	0.159509	0.0909091	0.075		0.169965	0.12442	0.156967	0.131206	0.126555	0.123619	0.117345	0.119798	0.104601	0.170724	0.120497	0.161658	0.163688	0.136169	0.154619						0.14222	0.214153	0.178186
0.857143	0.26	0.575163	0.142857	0.74	0.424837	0.649351	0.94	0.568627	0.214286	0.02	0.300654	0.136364	0.04	0.130719		0.173279	0.127595	0.183907	0.118452	0.0955422	0.140484	0.128799	0.109672	0.131033	0.166935	0.140542	0.15855	0.141862	0.118442	0.253523						0.19326	0.115978	0.154619
0.706667	0.627119	0.613757	0.293333	0.372881	0.386243	0.826667	0.847458	0.693122	0.106667	0.0338983	0.248677	0.0666667	0.118644	0.0582011		0.132766	0.128707	0.168778	0.14787	0.129014	0.136383	0.110407	0.10911	0.110946	0.14307	0.132148	0.154322	0.167477	0.145324	0.192473						0.253523	NaN	0.253523
0.576577	0.421687	0.596154	0.423423	0.578313	0.403846	0.63964	0.915663	0.682692	0.288288	0.060241	0.25	0.0720721	0.0240964	0.0673077		0.177928	0.155863	0.168752	0.175734	0.136583	0.168389	0.141732	0.0998764	0.128453	0.180511	0.147844	0.191887	0.20825	0.186939	0.202354						0.237634	0.147313	0.192473
0.243243	0.694444	0.702439	0.756757	0.305556	0.297561	0.810811	0.597222	0.673171	0.175676	0.291667	0.239024	0.0135135	0.111111	0.0878049		0.111479	0.163376	0.160068	0.101567	0.185749	0.115652	0.0865713	0.165197	0.106771	0.121166	0.179064	0.140988	0.122096	0.173102	0.215993						0.202354	NaN	0.202354
0.520548	0.439394	0.816456	0.479452	0.560606	0.183544	0.630137	0.69697	0.746835	0.273973	0.19697	0.151899	0.0958904	0.106061	0.101266		0.133856	0.169185	0.150595	0.123264	0.175552	0.124123	0.0907519	0.154373	0.106584	0.137409	0.162663	0.139004	0.157519	0.200071	0.166489						0.215993	NaN	0.215993
0.156863	0.58209	0.783688	0.843137	0.41791	0.216312	0.637255	0.701493	0.574468	0.245098	0.223881	0.315603	0.117647	0.0746269	0.109929		0.124916	0.151094	0.153319	0.146464	0.129155	0.132617	0.0909295	0.14001	0.113031	0.139074	0.146247	0.151859	0.177067	0.134117	0.164014						0.19751	0.135469	0.166489
0.576923	0.5	0.788679	0.423077	0.5	0.211321	0.711538	0.64	0.607547	0.259615	0.3	0.335849	0.0288462	0.06	0.0566038		0.179446	0.152538	0.156356	0.12774	0.136537	0.135421	0.104638	0.136912	0.120999	0.156326	0.140994	0.158414	0.199814	0.174879	0.158253						0.186915	0.141113	0.164014
0.626168	0.517241	0.548872	0.373832	0.482759	0.451128	0.719626	0.724138	0.699248	0.214953	0.241379	0.233083	0.0654206	0.0344828	0.0676692		0.167281	0.146391	0.139033	0.154586	0.189441	0.125773	0.116243	0.132863	0.090244	0.155829	0.168168	0.151249	0.210729	0.259043	0.155717						0.188306	0.128201	0.158253
0.588235	0.357143	0.305263	0.411765	0.642857	0.694737	0.579832	0.714286	0.726316	0.327731	0.238095	0.2	0.092437	0.047619	0.0736842		0.147303	0.152239	0.162652	0.139113	0.172936	0.131068	0.111614	0.163048	0.106081	0.156435	0.140201	0.132841	0.161574	0.184512	0.201657						0.166085	0.145349	0.155717
0.513158	0.496774	0.571429	0.486842	0.503226	0.428571	0.513158	0.909677	0.571429	0.355263	0.0709677	0.25	0.131579	0.0193548	0.178571		0.174644	0.144212	0.163542	0.196104	0.129628	0.120228	0.182638	0.0984025	0.117736	0.164913	0.161999	0.133953	0.208572	0.150358	0.173966						0.258318	0.144996	0.201657
0.773913	0.375	0.614754	0.226087	0.625	0.385246	0.530435	0.767857	0.590164	0.373913	0.232143	0.213115	0.0956522	0	0.196721		0.172693	0.108176	0.165291	0.133642	0.123103	0.129199	0.108321	0.0856356	0.111419	0.167312	0.145644	0.148589	0.234096	NaN	0.181725						0.201307	0.146624	0.173966
0.647059	0.714286	0.690476	0.352941	0.285714	0.309524	0.764706	0.547619	0.75	0.220588	0.285714	0.130952	0.0147059	0.166667	0.119048		0.101987	0.137735	0.145176	0.145067	0.141029	0.121172	0.113227	0.111993	0.107899	0.145632	0.140912	0.120339	0.0783772	0.165241	0.171283						0.222188	0.141263	0.181725
0.518868	0.573333	0.45283	0.481132	0.426667	0.54717	0.641509	0.586667	0.660377	0.216981	0.333333	0.273585	0.141509	0.08	0.0660377		0.182787	0.183697	0.184606	0.136534	0.132353	0.135051	0.144442	0.12063	0.105835	0.172415	0.159654	0.13068	0.162124	0.255228	0.242971						0.210322	0.132243	0.171283
0.722581	0.179487	0.857143	0.277419	0.820513	0.142857	0.567742	0.615385	0.648352	0.36129	0.25641	0.296703	0.0709677	0.128205	0.0549451		0.147067	0.130923	0.145658	0.100498	0.183219	0.132672	0.0943952	0.108955	0.0958088	0.133746	0.147116	0.125617	0.185915	0.215142	0.196069						0.303973	0.181968	0.242971
0.729167	0.751445	0.454545	0.270833	0.248555	0.545455	0.631944	0.676301	0.636364	0.229167	0.260116	0.19697	0.138889	0.0635838	0.166667		0.145046	0.145389	0.142346	0.127448	0.130945	0.13626	0.0973194	0.103922	0.11112	0.134755	0.16369	0.145477	0.176667	0.146888	0.161312						0.20259	0.189548	0.196069
0.411765	0.608365	0.46988	0.588235	0.391635	0.53012	0.786765	0.680608	0.710843	0.154412	0.262357	0.204819	0.0588235	0.0570342	0.0843373		0.191011	0.149468	0.13087	0.16685	0.118929	0.15008	0.129057	0.106182	0.108693	0.20384	0.158595	0.15647	0.203894	0.137819	0.156262						0.157799	0.164825	0.161312
0.48	0.612903	0.593023	0.52	0.387097	0.406977	0.58	0.729032	0.581395	0.16	0.225806	0.302326	0.26	0.0451613	0.116279		0.163129	0.128924	0.165269	0.183292	0.123675	0.186831	0.166066	0.0983674	0.132606	0.158722	0.147915	0.190385	0.194843	0.132617	0.205158						0.146713	0.165811	0.156262
0.487179	0.614841	0.457627	0.512821	0.385159	0.542373	0.666667	0.611307	0.525424	0.205128	0.318021	0.338983	0.128205	0.0706714	0.135593		0.162707	0.182644	0.134028	0.166903	0.134801	0.135809	0.1431	0.125543	0.0955843	0.190612	0.166851	0.134789	0.160703	0.183773	0.174381						0.197199	0.213117	0.205158
0.292035	0.52381	0.544444	0.707965	0.47619	0.455556	0.60177	0.650794	0.522222	0.362832	0.206349	0.377778	0.0353982	0.142857	0.1		0.136986	0.16855	0.140932	0.130064	0.143981	0.119457	0.0865383	0.123556	0.0997899	0.132327	0.14827	0.141533	0.181711	0.19697	0.149261						0.163123	0.185639	0.174381
0.659722	0.622517	0.689655	0.340278	0.377483	0.310345	0.763889	0.645695	0.603448	0.159722	0.284768	0.224138	0.0763889	0.0695364	0.172414		0.146672	0.147867	0.140805	0.140798	0.170407	0.127807	0.123607	0.120058	0.126651	0.139498	0.170092	0.13762	0.195403	0.18726	0.149485						0.179117	0.119405	0.149261
0.726115	0.462121	0.695122	0.273885	0.537879	0.304878	0.764331	0.689394	0.756098	0.184713	0.257576	0.170732	0.0509554	0.0530303	0.0731707		0.152166	0.147718	0.138206	0.132405	0.16519	0.109379	0.117156	0.116098	0.108191	0.157626	0.164926	0.135843	0.171746	0.188338	0.145307						0.149485	NaN	0.149485
0.795918	0.575916	0.578947	0.204082	0.424084	0.421053	0.802721	0.60733	0.684211	0.14966	0.287958	0.157895	0.047619	0.104712	0.157895		0.165212	0.149179	0.146823	0.127824	0.17755	0.11977	0.117659	0.123624	0.114692	0.162598	0.162	0.113347	0.190768	0.20447	0.171851						0.145307	NaN	0.145307
0.722513	0.622642	0.685185	0.277487	0.377358	0.314815	0.732984	0.679245	0.740741	0.219895	0.264151	0.222222	0.0471204	0.0566038	0.037037		0.161221	0.132991	0.185375	0.13132	0.117146	0.140395	0.113914	0.0996502	0.0997249	0.156646	0.128882	0.146522	0.205182	0.146675	0.242408						0.204365	0.139336	0.171851
0.546875	0.680556	0.363636	0.453125	0.319444	0.636364	0.729167	0.833333	0.727273	0.234375	0.152778	0.181818	0.0364583	0.0138889	0.0909091		0.147888	0.127645	0.183897	0.156291	0.124968	0.131153	0.10331	0.110208	0.123349	0.171755	0.150349	0.147957	0.181204	0.10908	0.201268						0.295993	0.188823	0.242408
0.366197	0.8125	0.423913	0.633803	0.1875	0.576087	0.647887	0.59375	0.695652	0.28169	0.328125	0.206522	0.0704225	0.078125	0.0978261		0.176575	0.165473	0.160345	0.158492	0.134682	0.141867	0.127858	0.124257	0.108526	0.173207	0.157138	0.155321	0.201536	0.202992	0.189471						0.245095	0.15744	0.201268
0.519608	0.676768	0.438356	0.480392	0.323232	0.561644	0.676471	0.520202	0.582192	0.254902	0.429293	0.315068	0.0686275	0.0505051	0.10274		0.131993	0.163554	0.1744	0.152153	0.142109	0.131557	0.113555	0.125281	0.110334	0.143215	0.164085	0.144339	0.169449	0.16913	0.204262						0.226531	0.152412	0.189471
0.628866	0.409091	0.44	0.371134	0.590909	0.56	0.556701	0.507576	0.591111	0.360825	0.280303	0.266667	0.0824742	0.212121	0.142222		0.173067	0.162502	0.212594	0.132004	0.167856	0.233536	0.124774	0.134037	0.291399	0.161093	0.14681	0.135088	0.17174	0.214691	0.242708						0.257487	0.151037	0.204262
0.65	0.557895	0.622642	0.35	0.442105	0.377358	0.65	0.578947	0.698113	0.191667	0.294737	0.188679	0.158333	0.126316	0.113208		0.155898	0.144406	0.132026	0.180851	0.132849	0.161176	0.135773	0.0998918	0.119683	0.175878	0.143534	0.147391	0.193472	0.172456	0.172729						0.275295	0.21012	0.242708
0.741935		0.805556	0.258065		0.194444	0.637097		0.472222	0.314516		0.375	0.0483871		0.152778		0.164838		0.145324	0.15359		0.106411	0.135245		0.110941	0.142134		0.12753	0.200263		0.139131						0.146949	0.198508	0.172729
0.659794		0.530488	0.340206		0.469512	0.57732		0.621951	0.28866		0.256098	0.134021		0.121951		0.152719		0.136717	0.168713		0.113323	0.147409		0.0836473	0.151617		0.1404	0.183121		0.151013						0.174404	0.103857	0.139131
0.830189		0.36	0.169811		0.64	0.641509		0.706667	0.207547		0.2	0.150943		0.0933333		0.177012		0.137861	0.108015		0.105145	0.136328		0.0796486	0.131701		0.127214	0.211007		0.157646						0.186588	0.115438	0.151013
0.305085		0.541667	0.694915		0.458333	0.584746		0.680556	0.338983		0.222222	0.0762712		0.0972222		0.157965		0.13214	0.158345		0.113301	0.131763		0.103543	0.154816		0.125915	0.187887		0.138702						0.198465	0.116827	0.157646
0.347826		0.426966	0.652174		0.573034	0.608696		0.786517	0.313043		0.179775	0.0782609		0.0337079		0.154074		0.152794	0.156063		0.130364	0.115695		0.130046	0.166111		0.13752	0.183399		0.161547						0.166826	0.110579	0.138702
0.323529		0.362637	0.676471		0.637363	0.705882		0.741758	0.235294		0.186813	0.0588235		0.0714286		0.134722		0.154189	0.116786		0.135707	0.0909445		0.0890217	0.141827		0.13876	0.172196		0.207062						NaN	0.161547	0.161547
0.492647		0.845361	0.507353		0.154639	0.625		0.701031	0.338235		0.257732	0.0367647		0.0412371		0.118584		0.127717	0.11034		0.17462	0.0790644		0.113834	0.131778		0.150684	0.154748		0.188987						0.234303	0.179822	0.207062
0.53719		0.709677	0.46281		0.290323	0.644628		0.569892	0.330579		0.365591	0.0247934		0.0645161		0.141488		0.179814	0.130555		0.142093	0.100442		0.128814	0.158554		0.172031	0.167582		0.182014						0.11626	0.261714	0.188987
0.52349		0.639344	0.47651		0.360656	0.765101		0.901639	0.181208		0.0819672	0.0536913		0.0163934		0.130874		0.105989	0.106134		0.123318	0.101439		0.0996534	0.134855		0.12039	0.119218		0.124518						0.240226	0.123802	0.182014
0.705263		0.734375	0.294737		0.265625	0.936842		0.53125	0.0421053		0.34375	0.0210526		0.125		0.112087		0.143834	0.109809		0.0967952	0.0758776		0.0976659	0.149321		0.130929	0.105484		0.167903						0.124518	NaN	0.124518
0.59434		0.589474	0.40566		0.410526	0.707547		0.694737	0.264151		0.2	0.0283019		0.105263		0.153076		0.13672	0.131482		0.111719	0.105929		0.106923	0.14875		0.124544	0.212831		0.170663						0.167903	NaN	0.167903
0.715556		0.632184	0.284444		0.367816	0.893333		0.83908	0.04		0.137931	0.0666667		0.0229885		0.143903		0.115516	0.132792		0.0984903	0.120214		0.0921057	0.154527		0.118192	0.140301		0.122931						0.170663	NaN	0.170663
		0.416667	0.43645		0.583333			0.614583			0.291667			0.09375				0.143664			0.120564			0.0939755			0.130039			0.172327						0.122931	NaN	0.122931
		0.685185			0.314815			0.694444			0.185185			0.12037				0.143074			0.110949			0.107322			0.147558			0.126156						0.20217	0.142485	0.172327
		0.801587			0.198413			0.571429			0.34127			0.0873016				0.156468			0.139648			0.127511			0.15204			0.189599						0.180426	0.0718848	0.126156
0.56355		0.881579			0.118421			0.671053			0.263158			0.0657895				0.163621			0.0746634			0.0969333			0.173433			0.198228						0.189599	NaN	0.189599
		0.418502			0.581498			0.700441			0.189427			0.110132				0.163069			0.136847			0.117628			0.158077			0.174169						0.198228	NaN	0.198228
		0.264706			0.735294			0.670588			0.252941			0.0764706				0.15932			0.134635			0.104947			0.147748			0.188237						0.204103	0.144236	0.174169
		0.69863			0.30137			0.520548			0.232877			0.246575				0.14746			0.183531			0.150632			0.138068			0.207787						0.231834	0.144639	0.188237
		0.764706			0.235294			0.705882			0.235294			0.0588235				0.143271			0.179857			0.140993			0.195403			0.148297						0.174053	0.24152	0.207787
		0.722772			0.277228			0.564356			0.168317			0.267327				0.153762			0.170535			0.152671			0.138553			0.19522						0.140956	0.155637	0.148297
		0.298701			0.701299			0.688312			0.207792			0.103896				0.162968			0.160695			0.13345			0.148708			0.203337						0.177492	0.212949	0.19522
		0.355769			0.644231			0.745192			0.139423			0.115385				0.152199			0.11987			0.0997517			0.155295			0.153056						0.211784	0.19489	0.203337
		0.586207			0.413793			0.505747			0.275862			0.218391				0.160132			0.134484			0.141677			0.139291			0.160956						0.17617	0.129943	0.153056
		0.263158			0.736842			0.715789			0.163158			0.121053				0.139784			0.11745			0.0994118			0.143779			0.142662						0.201092	0.120821	0.160956
		0.16			0.84			0.728			0.224			0.048				0.162394			0.145713			0.111249			0.193074			0.157837						0.148695	0.136628	0.142662
																																				0.16622	0.149455	0.157837
